# Supplementary material for: Genomic diversity, linkage disequilibrium and selection signatures in European local pig breeds assessed with a high density SNP chip
Source: Sci Rep. 2019 Sep 19;9:13546. doi: 10.1038/s41598-019-49830-6 (PMC6753209; doi:10.1038/s41598-019-49830-6)
Supplement: Supplementary file 4 — Supplementary material 4 [file 41598_2019_49830_MOESM4_ESM.xlsx]

## Sheet: title and authors
Genomic diversity, linkage disequilibrium and selection signatures in European local pig breeds assessed with a high density SNP chip
Muñoz M, Bozzi R, García-Casco J, Núñez Y, Ribani A, Franci O, García F, Škrlep M, Schiavo G, Bovo S, Utzeri VJ, Charneca R, Martins JM, Quintanilla R, Tibau J, Margeta V, Djurkin-Kušec I, Mercat MJ, Riquet J, Estellé J, Zimmer C, Razmaite V, Araujo JP, Radović Č, Savić R, Karolyi D, Gallo M, Čandek-Potokar M, Fernández AI, Fontanesi L, Óvilo C

## Sheet: Supplementary Table 4
Supplementary Table 4. Average r2 values and standard deviation at given distance intervals for each breed
	Alentejana		Apulo_Calabrese_mean	Apulo_Calabrese_sd	Basque_mean	Basque_sd	Bísara_mean	Bísara_sd	Black_Slavonian_mean	Black_Slavonian_sd	Casertana_mean	Casertana_sd	Cinta_Senese_mean	Cinta_Senese_sd	Gascon_mean	Gascon_sd	Iberian_mean	Iberian_sd	Krskopolje_mean	Krskopolje_sd	Lithuanian_indigenous_wattle_mean	Lithuanian_indigenous_wattle_sd	Majorcan_Black_mean	Majorcan_Black_sd	Mangulica_mean	Mangulica_sd	Mora_Romagnola_mean	Mora_Romagnola_sd	Moravka_mean	Moravka_sd	Nero_Siciliano_mean	Nero_Siciliano_sd	Old_type_Lithuanian_White	Old_type_Lithuanian_White_sd	Sarda	Sarda_sd	Schwabish	Schwabish_sd		Turopojle_sd	Wild_Boar	Wild_Boar_sd
Intervals (Mb)	Mean	SD	Mean	SD	Mean	SD	Mean	SD	Mean	SD	Mean	SD	Mean	SD	Mean	SD	Mean	SD	Mean	SD	Mean	SD	Mean	SD	Mean	SD	Mean	SD	Mean	SD	Mean	SD	Mean	SD	Mean	SD	Mean	SD	Mean	SD	Mean	SD
0-0.05	0.356963	0.35657	0.455066	0.370859	0.542558	0.390317	0.359244	0.33523	0.343223	0.331157	0.412449	0.357743	0.383959	0.348245	0.450779	0.372863	0.335082	0.348297	0.375279	0.339763	0.431066	0.3604	0.357004	0.349892	0.429857	0.37429	0.595088	0.390106	0.352856	0.33198	0.305282	0.312321	0.434894	0.361727	0.316072	0.311975	0.395677	0.351037	0.577342	0.379501	0.310131	0.423194
0.05-0.10	0.211807	0.271535	0.364007	0.338983	0.445242	0.371378	0.265192	0.288448	0.245945	0.278485	0.32076	0.3187	0.285554	0.302494	0.362625	0.341998	0.193984	0.260422	0.287464	0.297544	0.343579	0.327375	0.24006	0.28532	0.311503	0.324822	0.519543	0.383925	0.259931	0.282787	0.205597	0.254279	0.350654	0.329868	0.221921	0.259664	0.305634	0.309202	0.472611	0.368658	0.158615	0.342109
0.10-0.15	0.169441	0.232372	0.32848	0.32214	0.410515	0.359485	0.227907	0.263751	0.212604	0.254216	0.289421	0.298881	0.2498	0.2786	0.328141	0.324061	0.149876	0.21832	0.252155	0.274613	0.313316	0.311726	0.198904	0.252933	0.273419	0.300803	0.489393	0.376911	0.224816	0.258374	0.169832	0.226222	0.315315	0.311482	0.187222	0.233847	0.273645	0.288556	0.441638	0.359266	0.110201	0.303813
0.15-0.20	0.147381	0.208713	0.313281	0.314214	0.385527	0.350241	0.208439	0.248739	0.196042	0.240735	0.274184	0.28918	0.230868	0.263303	0.306474	0.312975	0.129824	0.195263	0.235969	0.261986	0.292536	0.299397	0.180255	0.236971	0.253909	0.286743	0.47008	0.372844	0.209349	0.245553	0.153885	0.210875	0.294395	0.298836	0.170378	0.218294	0.253805	0.275532	0.42569	0.350694	0.0885834	0.283714
0.20-0.25	0.134171	0.194021	0.300181	0.306303	0.36752	0.344495	0.195705	0.236508	0.185793	0.231574	0.261078	0.279005	0.219257	0.25471	0.294415	0.304457	0.118346	0.183184	0.220577	0.250881	0.276418	0.290554	0.166609	0.22531	0.242266	0.277856	0.45435	0.368734	0.196784	0.235098	0.14162	0.199555	0.279707	0.290421	0.158097	0.208226	0.240341	0.266054	0.405572	0.347571	0.0789205	0.274275
0.25-0.30	0.12723	0.183963	0.292453	0.299369	0.35624	0.338185	0.183975	0.227936	0.177202	0.223701	0.251221	0.271828	0.209471	0.246986	0.282968	0.298439	0.109667	0.172392	0.210594	0.243235	0.266473	0.282036	0.158006	0.214929	0.237639	0.273193	0.447925	0.366169	0.1865	0.227502	0.132111	0.190056	0.267282	0.282528	0.149715	0.199553	0.22887	0.257233	0.403528	0.343483	0.0722687	0.266696
0.30-0.35	0.121421	0.177542	0.285514	0.296781	0.345645	0.331768	0.175035	0.220276	0.169329	0.216102	0.245228	0.26848	0.202906	0.241522	0.273927	0.291003	0.106087	0.167336	0.203698	0.237306	0.25807	0.275681	0.151667	0.209219	0.231221	0.268471	0.435809	0.362116	0.180203	0.221177	0.126127	0.184401	0.25704	0.276032	0.142207	0.193891	0.220643	0.250907	0.394214	0.340845	0.0690641	0.262447
0.35-0.40	0.113861	0.170509	0.277068	0.289443	0.33585	0.327705	0.169243	0.214518	0.1653	0.210913	0.239714	0.262491	0.196701	0.235932	0.263641	0.283427	0.100136	0.161109	0.196376	0.231882	0.248804	0.270575	0.146708	0.203854	0.224357	0.263138	0.42317	0.358694	0.173208	0.215113	0.120423	0.176587	0.249406	0.270893	0.13672	0.18761	0.214925	0.247045	0.385125	0.336424	0.0641289	0.259899
0.40-0.45	0.110395	0.165743	0.271878	0.286339	0.32348	0.321678	0.160439	0.206502	0.159174	0.206192	0.233854	0.257546	0.192807	0.232971	0.257481	0.277731	0.0968217	0.158091	0.188229	0.222674	0.242958	0.265831	0.141113	0.198495	0.220106	0.261745	0.412347	0.35322	0.16834	0.209903	0.115388	0.171224	0.24025	0.263188	0.129726	0.180394	0.206569	0.241368	0.378234	0.332884	0.0648789	0.259013
0.45-0.50	0.106889	0.162055	0.264393	0.281283	0.316004	0.316679	0.155425	0.200593	0.153604	0.201657	0.228431	0.253445	0.184936	0.226949	0.249864	0.271997	0.0944988	0.15695	0.183766	0.22104	0.237252	0.260691	0.136998	0.194275	0.215388	0.256133	0.406817	0.352572	0.162261	0.204777	0.110898	0.166435	0.233515	0.259304	0.125091	0.175978	0.199332	0.234513	0.368068	0.331201	0.0622771	0.257168
0.50-0.55	0.101966	0.156473	0.258707	0.278015	0.311186	0.313042	0.150488	0.195929	0.150224	0.197184	0.226117	0.251974	0.180967	0.222563	0.242912	0.269265	0.0909496	0.149652	0.17909	0.216287	0.230128	0.255973	0.131181	0.187627	0.210425	0.25106	0.399422	0.348027	0.157961	0.200234	0.107236	0.162759	0.226286	0.253454	0.121528	0.172575	0.195945	0.230842	0.367554	0.32803	0.0593502	0.255787
0.55-0.60	0.100156	0.153656	0.256117	0.275959	0.304567	0.308058	0.146452	0.194083	0.147696	0.19461	0.225417	0.251596	0.177641	0.219632	0.238818	0.265669	0.0901398	0.149529	0.174793	0.212858	0.225107	0.254058	0.129546	0.186569	0.209472	0.252244	0.391842	0.344221	0.154773	0.198782	0.104373	0.159713	0.22013	0.249266	0.117371	0.169389	0.189283	0.22579	0.361493	0.325947	0.0550316	0.251848
0.60-0.65	0.0994571	0.153939	0.252299	0.273479	0.296173	0.305319	0.141545	0.189849	0.145747	0.191953	0.22062	0.248675	0.173561	0.216484	0.233043	0.260737	0.0879673	0.145121	0.170587	0.209274	0.220987	0.25004	0.12677	0.183304	0.207571	0.250431	0.386918	0.342378	0.152224	0.195988	0.101348	0.15578	0.216644	0.247331	0.115491	0.166021	0.185289	0.221607	0.363115	0.326812	0.0536078	0.249904
0.65-0.70	0.0964124	0.14897	0.247962	0.269648	0.288603	0.300758	0.137982	0.185584	0.140181	0.187595	0.216757	0.243409	0.170353	0.21244	0.227295	0.257869	0.0846619	0.14023	0.167337	0.204929	0.217288	0.246378	0.123167	0.179649	0.204424	0.247423	0.382904	0.339278	0.147971	0.190395	0.0983577	0.153095	0.210492	0.242661	0.111069	0.161019	0.179478	0.21781	0.354608	0.324486	0.0542945	0.248145
0.70-0.75	0.0959112	0.150612	0.245066	0.267798	0.282587	0.296129	0.133733	0.181495	0.138361	0.183556	0.212925	0.241023	0.167711	0.210007	0.220186	0.251264	0.082486	0.137198	0.160976	0.199078	0.212889	0.243502	0.11906	0.175506	0.200894	0.244941	0.374673	0.337452	0.144311	0.187343	0.0952843	0.148062	0.206267	0.239734	0.107966	0.157709	0.176863	0.213882	0.353277	0.322041	0.055199	0.25085
0.75-0.80	0.0925527	0.143622	0.241097	0.264183	0.277173	0.293714	0.130614	0.178615	0.136051	0.181816	0.210417	0.237142	0.165658	0.208697	0.215674	0.248853	0.0792587	0.134108	0.158584	0.196986	0.206447	0.236191	0.117176	0.170991	0.198897	0.242816	0.372311	0.33494	0.139495	0.182619	0.0927277	0.144893	0.200547	0.234642	0.104349	0.15347	0.172398	0.211512	0.348581	0.320465	0.0529859	0.247604
0.80-0.85	0.0906212	0.142289	0.238452	0.263359	0.27444	0.29098	0.128746	0.1771	0.134185	0.180885	0.206898	0.235898	0.162309	0.20599	0.212531	0.246599	0.0798282	0.135128	0.156469	0.194598	0.202864	0.233705	0.116066	0.170748	0.197492	0.241579	0.3673	0.332906	0.139813	0.182677	0.0909284	0.14327	0.197877	0.233609	0.103027	0.152101	0.169545	0.20951	0.343857	0.317794	0.0545268	0.248345
0.85-0.90	0.0875097	0.138317	0.235885	0.259895	0.268825	0.289042	0.125929	0.174614	0.129702	0.176095	0.206227	0.233782	0.161047	0.202798	0.208026	0.242652	0.0793588	0.135587	0.152428	0.191527	0.199458	0.231359	0.113535	0.167649	0.196286	0.240165	0.361732	0.331604	0.136168	0.179419	0.0883642	0.140005	0.194317	0.230735	0.101062	0.149354	0.166247	0.206828	0.339847	0.31561	0.0519298	0.247121
0.90-0.95	0.0858896	0.137215	0.233392	0.258113	0.263788	0.284635	0.123393	0.171247	0.127706	0.173964	0.203324	0.232594	0.156613	0.199351	0.206049	0.241012	0.0787411	0.135052	0.148733	0.188351	0.197311	0.229862	0.110562	0.165811	0.191487	0.23578	0.35758	0.3295	0.13453	0.176714	0.0864685	0.138136	0.19036	0.227392	0.0982719	0.145292	0.163585	0.204047	0.337042	0.315273	0.055778	0.250361
0.95-1.00	0.0851223	0.13601	0.230043	0.256914	0.254808	0.278976	0.119992	0.167051	0.125739	0.170587	0.200084	0.228932	0.152899	0.195461	0.200744	0.237204	0.0764824	0.132559	0.146483	0.185415	0.192939	0.225268	0.109624	0.163322	0.187938	0.232591	0.352415	0.326131	0.133179	0.175541	0.0847746	0.135066	0.186371	0.223133	0.0958779	0.142929	0.161925	0.201723	0.333495	0.313025	0.0540688	0.24641
1.00-1.05	0.0844309	0.136244	0.226666	0.253561	0.252123	0.277175	0.117647	0.164239	0.124286	0.169557	0.200129	0.229573	0.151231	0.194575	0.19589	0.233848	0.0749444	0.130797	0.145651	0.18399	0.190146	0.221594	0.109371	0.163555	0.185684	0.230349	0.348473	0.323515	0.129946	0.171391	0.0827724	0.132328	0.182985	0.220536	0.0947602	0.141083	0.158142	0.199457	0.329846	0.312031	0.0524866	0.246995
1.05-1.10	0.0823955	0.13186	0.224533	0.251003	0.249895	0.277801	0.11471	0.160932	0.122453	0.166344	0.198851	0.228649	0.150698	0.193997	0.19554	0.232907	0.0730772	0.127112	0.142867	0.182319	0.189049	0.222401	0.107211	0.161687	0.181307	0.227543	0.346844	0.323242	0.12978	0.171382	0.0809159	0.130906	0.178753	0.216314	0.0928853	0.139077	0.154938	0.196426	0.325482	0.308756	0.0530261	0.246865
1.10-1.15	0.0799452	0.126779	0.221169	0.247627	0.244054	0.273241	0.112614	0.157734	0.120539	0.16446	0.196209	0.225215	0.146776	0.189202	0.188347	0.227248	0.0730702	0.127967	0.141128	0.180373	0.187661	0.220175	0.104294	0.156667	0.179724	0.223696	0.339881	0.319343	0.127056	0.168414	0.078789	0.125691	0.175554	0.212743	0.089702	0.134542	0.151484	0.192506	0.318905	0.304514	0.0511121	0.245332
1.15-1.20	0.0790851	0.126746	0.2193	0.247579	0.23919	0.270933	0.111795	0.159258	0.119155	0.162929	0.195718	0.224717	0.14371	0.18653	0.184894	0.224452	0.0718092	0.125722	0.139343	0.178218	0.184944	0.217445	0.103937	0.15746	0.178983	0.223008	0.333223	0.316779	0.125759	0.167337	0.0773816	0.124001	0.173255	0.210934	0.088994	0.133513	0.148856	0.189759	0.317845	0.303902	0.0496714	0.242708
1.20-1.25	0.077052	0.124034	0.216084	0.244172	0.23476	0.267045	0.108394	0.154122	0.116694	0.161139	0.192553	0.222577	0.140946	0.182807	0.181962	0.222035	0.0713515	0.124087	0.136979	0.175177	0.180913	0.214622	0.100916	0.152269	0.177251	0.220583	0.326477	0.311952	0.12214	0.163544	0.0758485	0.122101	0.170478	0.208952	0.0869324	0.13154	0.145561	0.186528	0.312365	0.304172	0.0506657	0.244522
1.25-1.30	0.0765677	0.123349	0.213662	0.242436	0.229274	0.263852	0.107077	0.152448	0.116001	0.15957	0.191929	0.219942	0.14009	0.182245	0.179627	0.218649	0.0692825	0.120933	0.134743	0.173061	0.177815	0.210852	0.100151	0.1519	0.174828	0.220022	0.327897	0.312002	0.120757	0.161578	0.0740906	0.119353	0.166637	0.204739	0.0853369	0.128137	0.143476	0.184285	0.313808	0.303752	0.0515161	0.24448
1.30-1.35	0.0760885	0.122616	0.212681	0.241812	0.227527	0.26357	0.105072	0.150492	0.114624	0.159594	0.190327	0.218978	0.137697	0.179107	0.17483	0.215024	0.0694429	0.121899	0.131649	0.170108	0.178546	0.212202	0.0971871	0.147515	0.171364	0.217086	0.322384	0.308749	0.119677	0.159984	0.0727787	0.117975	0.164689	0.202826	0.0840701	0.127757	0.14135	0.181951	0.307724	0.302159	0.0485289	0.242263
1.35-1.40	0.0749779	0.121465	0.209479	0.23945	0.224048	0.260536	0.104459	0.150163	0.112916	0.156595	0.189484	0.217362	0.137179	0.177713	0.173642	0.214253	0.0678098	0.118988	0.130584	0.168311	0.177345	0.210931	0.0980087	0.149078	0.170005	0.215615	0.319039	0.307321	0.117441	0.157382	0.0718302	0.115838	0.16232	0.200302	0.0826349	0.125642	0.138723	0.179389	0.306892	0.300028	0.0465451	0.239992
1.40-1.45	0.0743543	0.120385	0.206864	0.237411	0.224486	0.262422	0.101958	0.146715	0.111237	0.1543	0.186116	0.214977	0.134959	0.175128	0.171946	0.213362	0.0687972	0.122248	0.128401	0.167657	0.176323	0.209329	0.0955884	0.145217	0.165828	0.21176	0.313324	0.306161	0.117396	0.15813	0.0709535	0.114782	0.159934	0.198338	0.081267	0.123175	0.137245	0.178703	0.308767	0.301556	0.0502833	0.243921
1.45-1.50	0.075116	0.119845	0.205057	0.235693	0.2175	0.258274	0.101573	0.146676	0.109433	0.153738	0.187999	0.216497	0.134137	0.174435	0.169317	0.212251	0.0684516	0.121719	0.127728	0.166836	0.172882	0.207227	0.0951551	0.145264	0.167912	0.213883	0.313514	0.304261	0.114621	0.15536	0.0699196	0.113704	0.157182	0.197335	0.0802914	0.123198	0.136311	0.177242	0.304476	0.298698	0.0513394	0.244833
1.50-1.55	0.0727294	0.115531	0.204607	0.234258	0.212751	0.251826	0.10021	0.144657	0.109792	0.153878	0.184894	0.213881	0.13155	0.172516	0.165826	0.208449	0.0669438	0.118571	0.125747	0.164721	0.171847	0.206006	0.0939963	0.143201	0.163447	0.210335	0.311923	0.303077	0.114483	0.154455	0.0692054	0.112095	0.154673	0.193723	0.079043	0.120481	0.133624	0.175094	0.29689	0.294496	0.0483548	0.242132
1.55-1.60	0.0709311	0.113721	0.20322	0.234686	0.211387	0.251548	0.0989985	0.143999	0.108916	0.153228	0.182811	0.212245	0.130327	0.171511	0.164217	0.209566	0.0642685	0.112233	0.124146	0.163446	0.170645	0.206119	0.0925273	0.141277	0.164249	0.209317	0.311366	0.303714	0.11316	0.153646	0.0685227	0.111515	0.1537	0.19363	0.0786631	0.119359	0.131722	0.173522	0.294373	0.296655	0.0478045	0.240849
1.60-1.65	0.0712882	0.116024	0.201674	0.23143	0.20816	0.250958	0.0975583	0.14304	0.108814	0.153556	0.182161	0.211425	0.128888	0.170486	0.159286	0.202704	0.0658618	0.117565	0.123641	0.162542	0.170289	0.204688	0.0907585	0.139054	0.162416	0.208579	0.302468	0.299121	0.113044	0.15312	0.0678932	0.110246	0.150674	0.190514	0.0779461	0.117874	0.12983	0.17089	0.294384	0.295226	0.0484847	0.241324
1.65-1.70	0.0711483	0.114356	0.197536	0.229156	0.20401	0.246325	0.0958861	0.140049	0.107424	0.150311	0.179629	0.208426	0.128176	0.168745	0.157051	0.20179	0.0632791	0.113016	0.121733	0.160519	0.16574	0.201437	0.0894403	0.137013	0.161486	0.206417	0.303163	0.30022	0.111368	0.150582	0.0670414	0.109431	0.150589	0.190571	0.076632	0.116516	0.128925	0.170531	0.291241	0.294503	0.0478631	0.240285
1.70-1.75	0.0692126	0.112482	0.195806	0.228392	0.200392	0.244627	0.093481	0.137339	0.105296	0.147894	0.177569	0.209226	0.127582	0.168815	0.154864	0.200851	0.0623325	0.110768	0.120697	0.15905	0.165782	0.20249	0.0893494	0.136216	0.160832	0.204569	0.298949	0.298455	0.110164	0.149434	0.0656404	0.106484	0.148523	0.189019	0.0756548	0.115433	0.127461	0.169107	0.285607	0.29034	0.0479517	0.23986
1.75-1.80	0.0689983	0.112077	0.193643	0.226236	0.196339	0.24029	0.0933649	0.138001	0.105608	0.148224	0.177553	0.206484	0.124745	0.166055	0.153967	0.200991	0.0615251	0.107942	0.119907	0.158926	0.165078	0.200328	0.0878235	0.134999	0.157345	0.203439	0.29401	0.296321	0.109509	0.148296	0.0653216	0.106923	0.147956	0.18865	0.0747836	0.114132	0.126006	0.167661	0.287976	0.291364	0.0490819	0.240766
1.80-1.85	0.0677233	0.110299	0.192271	0.225336	0.195133	0.240521	0.0923587	0.135125	0.104021	0.145216	0.177241	0.20732	0.124408	0.165004	0.152265	0.197431	0.0615832	0.109312	0.118426	0.156579	0.163534	0.198685	0.0858165	0.131967	0.157078	0.202895	0.289905	0.29157	0.109279	0.148275	0.0640685	0.104253	0.145789	0.185728	0.0741286	0.113075	0.123078	0.164256	0.284891	0.290891	0.0495939	0.243733
1.85-1.90	0.0690695	0.114051	0.190992	0.225226	0.192214	0.238938	0.0916034	0.135867	0.104474	0.146631	0.176523	0.206069	0.124886	0.166506	0.150014	0.195503	0.0610972	0.10895	0.117272	0.155721	0.16124	0.198479	0.0865888	0.135063	0.155054	0.202842	0.289984	0.292874	0.109951	0.149762	0.063686	0.104951	0.146206	0.185564	0.0737248	0.112844	0.121662	0.162272	0.284374	0.288952	0.0479579	0.240807
1.90-1.95	0.067444	0.109171	0.18855	0.223345	0.187494	0.234082	0.089712	0.132633	0.102879	0.143439	0.175477	0.204488	0.121897	0.162086	0.145293	0.190939	0.0606947	0.109031	0.117366	0.155744	0.160834	0.19686	0.0844677	0.131082	0.154424	0.199459	0.289677	0.291596	0.107298	0.145107	0.0620571	0.100419	0.142968	0.184427	0.0721846	0.110091	0.120916	0.161437	0.285469	0.288895	0.0484459	0.24037
1.95-2.00	0.0676546	0.111711	0.187605	0.220379	0.186954	0.232616	0.0887422	0.13205	0.10112	0.141361	0.172479	0.2021	0.121227	0.160517	0.147724	0.193654	0.06078	0.108731	0.115047	0.153138	0.159197	0.196091	0.0836089	0.129307	0.153413	0.200276	0.283838	0.289776	0.107078	0.145175	0.0621453	0.101361	0.13947	0.180426	0.0718945	0.111176	0.11943	0.159402	0.284848	0.288831	0.0459318	0.239679
2.00-2.20	0.0656703	0.108461	0.184382	0.217168	0.181561	0.229771	0.0860102	0.128708	0.100226	0.140085	0.171776	0.200987	0.116543	0.155776	0.14127	0.187221	0.0590974	0.104937	0.112697	0.150987	0.155986	0.191671	0.0814648	0.126977	0.149881	0.194414	0.277221	0.285671	0.104164	0.141592	0.0605803	0.0984586	0.137575	0.178167	0.0699716	0.106979	0.115796	0.156675	0.273798	0.28293	0.0470289	0.239719
2.20-2.40	0.0629861	0.103924	0.179547	0.213374	0.172132	0.223346	0.0827334	0.125468	0.0972068	0.137026	0.166771	0.196154	0.113089	0.152186	0.134244	0.180268	0.0572387	0.101692	0.109496	0.148219	0.152113	0.187524	0.0791454	0.124347	0.146293	0.190686	0.266799	0.279898	0.101465	0.138086	0.0585049	0.0952403	0.133629	0.172474	0.0673501	0.102565	0.110539	0.150639	0.264974	0.277828	0.0468256	0.239993
2.40-2.60	0.0621706	0.103344	0.173736	0.207408	0.163563	0.218067	0.0804462	0.123177	0.0943752	0.133987	0.1636	0.1927	0.109086	0.148546	0.127396	0.174315	0.056682	0.102429	0.105649	0.144049	0.147514	0.183583	0.076415	0.120086	0.141348	0.185927	0.26004	0.27429	0.0983604	0.134899	0.0563677	0.0917836	0.129059	0.167775	0.0652167	0.0999173	0.107507	0.148009	0.256854	0.273676	0.0439246	0.237604
2.60-2.80	0.0601028	0.0999509	0.170016	0.203624	0.156299	0.213614	0.0769705	0.117662	0.0911117	0.129162	0.160673	0.190003	0.106417	0.144226	0.121053	0.167295	0.0534608	0.0960863	0.102321	0.139328	0.143603	0.180537	0.0739532	0.117232	0.137394	0.180246	0.25289	0.270447	0.0959864	0.131318	0.0546169	0.0882224	0.125012	0.163311	0.0635174	0.0970965	0.103923	0.143779	0.249856	0.269575	0.0440344	0.237275
2.80-3.00	0.0583135	0.0970939	0.165005	0.199956	0.151259	0.209131	0.0745736	0.113954	0.0899716	0.126923	0.158298	0.186582	0.10221	0.139624	0.115657	0.161978	0.0517576	0.0915668	0.0995289	0.135763	0.139852	0.176142	0.0711017	0.112875	0.132999	0.175701	0.244582	0.266614	0.0935107	0.127454	0.052986	0.0852875	0.122061	0.158776	0.061491	0.0932255	0.0997181	0.139296	0.24337	0.264516	0.0441533	0.237088
3.00-3.20	0.0580233	0.0971099	0.162799	0.197384	0.145435	0.204386	0.0722178	0.110839	0.0881816	0.124117	0.154674	0.183908	0.098789	0.136299	0.112616	0.158872	0.0504269	0.0886422	0.0965437	0.131818	0.136957	0.172954	0.0693336	0.110089	0.130454	0.175046	0.240541	0.263282	0.0914642	0.125225	0.0521607	0.0839168	0.120033	0.155511	0.0600732	0.0906872	0.0975117	0.137028	0.240492	0.264034	0.0413151	0.234401
3.20-3.40	0.0571872	0.0963426	0.158509	0.193559	0.137977	0.197872	0.0708184	0.109345	0.0864471	0.121928	0.152671	0.18275	0.096549	0.133807	0.108261	0.154978	0.04952	0.0875555	0.0948668	0.130348	0.133451	0.169601	0.0678385	0.108324	0.126781	0.170658	0.233462	0.259122	0.0898807	0.123123	0.0510365	0.0825303	0.117176	0.153319	0.058686	0.088625	0.0944339	0.133815	0.235466	0.260203	0.0429814	0.235021
3.40-3.60	0.0554332	0.0925082	0.156157	0.191549	0.134143	0.193266	0.0683595	0.106165	0.083793	0.118574	0.151802	0.180594	0.0927702	0.129164	0.104199	0.151499	0.0489971	0.0857355	0.0930966	0.128635	0.130898	0.167169	0.0657936	0.104676	0.124293	0.169176	0.227615	0.25577	0.089085	0.122452	0.0498762	0.0803733	0.115395	0.150362	0.0573568	0.085829	0.0926671	0.131324	0.226113	0.253511	0.0425586	0.235583
3.60-3.80	0.0551094	0.0924332	0.151294	0.186851	0.129925	0.189263	0.0666936	0.103404	0.0824908	0.117539	0.148699	0.17775	0.0922864	0.12814	0.101555	0.147894	0.0477839	0.0847838	0.0911264	0.126585	0.129145	0.165689	0.0640081	0.102343	0.122395	0.166447	0.222138	0.251669	0.0877901	0.120954	0.0493538	0.0790311	0.114511	0.148782	0.056713	0.0843517	0.0904845	0.12837	0.221739	0.250218	0.0441812	0.235225
3.80-4.00	0.0552054	0.0918341	0.148341	0.183489	0.126227	0.186523	0.0652949	0.101363	0.0804138	0.114164	0.147965	0.176622	0.0892473	0.124509	0.0979676	0.144573	0.0466438	0.0819901	0.0888059	0.123796	0.125305	0.162979	0.0626701	0.100538	0.119426	0.162607	0.217321	0.249106	0.0863434	0.117872	0.0480828	0.0769581	0.112885	0.147054	0.0557602	0.0827469	0.0879765	0.125479	0.218723	0.248433	0.042533	0.2344
4.00-4.20	0.0532157	0.0886669	0.146021	0.181055	0.123601	0.183979	0.0646282	0.100528	0.0790924	0.11231	0.144848	0.173232	0.0876109	0.12399	0.0950299	0.142077	0.045523	0.0794105	0.0873421	0.122234	0.124372	0.161152	0.0618978	0.0993231	0.117215	0.160922	0.213317	0.246102	0.0844858	0.11561	0.0477253	0.0760908	0.109707	0.145019	0.0550998	0.0817027	0.0852161	0.122564	0.214547	0.244842	0.0423003	0.23377
4.20-4.40	0.0518877	0.0860447	0.145009	0.180435	0.118787	0.178634	0.0628494	0.098104	0.0780166	0.110412	0.142588	0.171246	0.086982	0.122215	0.092314	0.139305	0.0446497	0.0770585	0.0852548	0.119957	0.122038	0.158366	0.0601946	0.0964897	0.114655	0.157625	0.207482	0.242253	0.0836568	0.114481	0.0470452	0.0748016	0.108373	0.1437	0.0544678	0.0801584	0.0833665	0.120958	0.210464	0.243301	0.0428031	0.234385
4.40-4.60	0.0515653	0.0848062	0.142034	0.177698	0.115648	0.174831	0.0612693	0.0961737	0.0778197	0.10917	0.140717	0.168979	0.0859254	0.120787	0.0893153	0.136181	0.0444286	0.0771062	0.0832427	0.116897	0.120094	0.156633	0.0589416	0.09548	0.112336	0.155977	0.201238	0.238847	0.0817081	0.112132	0.0461114	0.0727537	0.106755	0.140807	0.0534688	0.0788782	0.081735	0.118781	0.20671	0.24043	0.042345	0.233425
4.60-4.80	0.0512529	0.0861158	0.140763	0.17628	0.114328	0.173867	0.0599591	0.0936475	0.0767526	0.108819	0.140271	0.168151	0.0849275	0.120128	0.0882621	0.135205	0.0437134	0.0760289	0.0819186	0.114956	0.118628	0.154884	0.0582736	0.0953994	0.110976	0.155204	0.20035	0.237514	0.0816712	0.112493	0.0456189	0.0723675	0.105685	0.140379	0.0532897	0.0788063	0.0802585	0.11743	0.205458	0.239088	0.0404749	0.232417
4.80-5.00	0.0495456	0.0818783	0.13873	0.175056	0.111002	0.16945	0.0593656	0.0939448	0.0751776	0.106869	0.138274	0.166891	0.0837567	0.118275	0.0861155	0.132589	0.0429096	0.0744454	0.0813048	0.113875	0.11728	0.153614	0.0577232	0.0951804	0.108819	0.15314	0.198263	0.23726	0.0803758	0.110622	0.0450854	0.071058	0.104274	0.138913	0.0526804	0.0773991	0.0792554	0.116512	0.202364	0.236049	0.0400479	0.232548
5-10	0.0444893	0.0726395	0.119636	0.155784	0.0887281	0.144443	0.050488	0.0787454	0.0660043	0.0941206	0.126522	0.155159	0.0710355	0.102927	0.068513	0.110013	0.0385647	0.0632673	0.0687143	0.0989453	0.100781	0.13529	0.0485898	0.079853	0.0906303	0.130984	0.162138	0.210156	0.0711029	0.0972439	0.0399883	0.0603615	0.0896948	0.12204	0.0476505	0.0677833	0.0668568	0.0993672	0.168447	0.21136	0.039255	0.231007
10-15	0.03929	0.0590733	0.102191	0.135534	0.0638678	0.108092	0.0423254	0.0628154	0.0559638	0.0780689	0.111417	0.138679	0.0573119	0.0831539	0.0506567	0.0825722	0.0336458	0.0514196	0.0545383	0.0798234	0.0815786	0.112841	0.0391604	0.061619	0.0714081	0.104633	0.124085	0.175972	0.0608431	0.0841944	0.0352947	0.050083	0.0752463	0.103564	0.0423358	0.0577688	0.054641	0.081803	0.134707	0.181975	0.0369156	0.228226
15-20	0.0362759	0.0534284	0.0929045	0.123632	0.0521556	0.0848882	0.03851	0.0554168	0.0512874	0.0718052	0.103799	0.129681	0.0506514	0.0737913	0.0420235	0.0681288	0.0322617	0.0506085	0.0482598	0.0710093	0.0741016	0.103103	0.0356887	0.0536917	0.0638309	0.0941261	0.103976	0.155232	0.0555039	0.0777874	0.0336961	0.0471313	0.0668487	0.0920237	0.0397698	0.0539328	0.048441	0.0725426	0.118511	0.165226	0.037694	0.228511
20-25	0.0349865	0.050794	0.0869429	0.117012	0.0456189	0.0779749	0.0367051	0.0519729	0.0481912	0.0667994	0.101455	0.127416	0.047072	0.0689441	0.0377629	0.059862	0.0311146	0.0473646	0.0449797	0.0666249	0.0679687	0.0943213	0.0335275	0.0497593	0.058322	0.0860356	0.0915064	0.141601	0.0529699	0.0750242	0.0331154	0.0462051	0.0607479	0.0832363	0.0385971	0.0526013	0.0449784	0.0667773	0.109089	0.154167	0.0372255	0.228671
25-30	0.0336508	0.0477598	0.0829031	0.110768	0.0417324	0.0736228	0.0349202	0.0482618	0.0458844	0.0630625	0.0991248	0.123532	0.0458044	0.0681101	0.0355559	0.0557204	0.0300157	0.0431762	0.0432427	0.0642757	0.0651667	0.0912601	0.0321681	0.0482217	0.0555228	0.0808618	0.0843491	0.13343	0.0504729	0.070841	0.0319243	0.0441038	0.0572378	0.0787904	0.0375076	0.0505171	0.0430403	0.0627216	0.103067	0.14601	0.0378779	0.229066
30-35	0.0326014	0.0458992	0.078538	0.106	0.0404531	0.0715466	0.0337764	0.0466828	0.0442128	0.0606147	0.0972677	0.120351	0.0440576	0.0642199	0.0340548	0.0520485	0.0294439	0.0421418	0.0410756	0.0607464	0.0628962	0.0865132	0.0315339	0.0461922	0.0538657	0.0763834	0.0801992	0.125651	0.0491451	0.0685409	0.0311227	0.0427617	0.0570348	0.0788748	0.0369217	0.0496531	0.0411139	0.0589475	0.0985487	0.139772	0.0370344	0.229121
35-40	0.0319882	0.0446003	0.0761776	0.102155	0.0394379	0.0674189	0.0333149	0.0458122	0.0436747	0.0596048	0.0932878	0.116774	0.0427482	0.0616209	0.0318978	0.0473949	0.0293616	0.0418386	0.0389059	0.0573308	0.0598542	0.0822452	0.0306278	0.0442437	0.0513255	0.0712522	0.073839	0.114871	0.0478631	0.0662758	0.0307193	0.0422868	0.056224	0.0778704	0.0363666	0.0488842	0.0399748	0.056667	0.0907348	0.13187	0.0371221	0.2283
40-45	0.0313254	0.043007	0.0760315	0.100209	0.0378892	0.0565071	0.0317736	0.0431221	0.0422909	0.0576575	0.0900293	0.112751	0.0417485	0.0606783	0.0297406	0.0431744	0.0285917	0.0396926	0.036934	0.0535607	0.0577555	0.0794493	0.0300269	0.0429078	0.0470363	0.0663715	0.0686837	0.104974	0.0473334	0.0652515	0.0305794	0.042203	0.0542661	0.0748427	0.0363905	0.0490819	0.0376695	0.0533653	0.0842258	0.123111	0.036561	0.228664
45-50	0.0309061	0.0422997	0.0739917	0.0987738	0.0372968	0.0535022	0.031579	0.0433127	0.0416063	0.0563213	0.0894261	0.112255	0.0412045	0.0586871	0.0283548	0.0393124	0.028099	0.0395765	0.0361001	0.0509287	0.056233	0.0757855	0.0296449	0.0423156	0.0446153	0.0624409	0.0631291	0.0971423	0.0452895	0.0623361	0.0304994	0.0419178	0.0529776	0.0731633	0.0357989	0.0480944	0.0365083	0.050826	0.0771574	0.11514	0.036989	0.227863

## Sheet: Supplementary Table 5
Supplementary Table 5. Recombination rate averaged by chromosome and r2 averaged at distances of 0.05 Mb per population and chromosome
		Alentejana		Apulo Calabrese	Apulo_Calabrese_sd	Basque	Basque_sd	Bísara	Bísara_sd	Black Slavonian	Black_Slavonian_sd	Casertana	Casertana_sd	Cinta Senese	Cinta_Senese_sd	Gascon	Gascon_sd	Iberian	Iberian_sd	Krskopolje	Krskopolje_sd	Lithuanian indigenous wattle	Lithuanian_indigenous_wattle_sd	Majorcan Black	Majorcan_Black_sd	Mangulica	Mangulica_sd	Mora Romagnola	Mora_Romagnola_sd	Moravka	Moravka_sd	Nero Siciliano	Nero_Siciliano_sd	Old type Lithuanian White	Old_type_Lithuanian_White_sd	Sarda	Sarda_sd	Schwabish	Schwabish_sd	Turopolje	Turopojle_sd	Wild Boar	Wild_Boar_sd
Chromosomes	Recombination rate¥ (cM/Mb)	Mean	SD	Mean	SD	Mean	SD	Mean	SD	Mean	SD	Mean	SD	Mean	SD	Mean	SD	Mean	SD	Mean	SD	Mean	SD	Mean	SD	Mean	SD	Mean	SD	Mean	SD	Mean	SD	Mean	SD	Mean	SD	Mean	SD	Mean	SD	Mean	SD
SSC1	0.48	0.445352	0.38019	0.561973	0.39119	0.417006	0.35441	0.417245	0.354325	0.507239	0.381059	0.456004	0.366051	0.417255	0.357199	0.508464	0.374355	0.408437	0.376194	0.439434	0.364442	0.498223	0.376494	0.42479	0.383295	0.47675	0.381699	0.653131	0.37801	0.408671	0.352682	0.364254	0.340047	0.512252	0.372126	0.377921	0.339508	0.466686	0.373601	0.596677	0.393314	0.401838	0.448899
SSC2	0.76	0.35856	0.355402	0.58925	0.400122	0.371284	0.336357	0.371979	0.336769	0.431179	0.364309	0.462166	0.384176	0.386091	0.349329	0.453321	0.373396	0.343872	0.351772	0.378522	0.337365	0.425301	0.354245	0.363462	0.347427	0.45255	0.380313	0.577314	0.38982	0.359526	0.331757	0.304986	0.307437	0.413173	0.351478	0.308872	0.300944	0.39206	0.348917	0.596536	0.376321	0.336896	0.434871
SSC3	0.87	0.35129	0.352535	0.512311	0.383954	0.341174	0.33004	0.342491	0.330553	0.477339	0.368313	0.41554	0.354675	0.377267	0.343616	0.425502	0.365019	0.332728	0.342402	0.351275	0.329711	0.406089	0.360533	0.36715	0.35864	0.410994	0.37543	0.506169	0.399906	0.330235	0.322729	0.286683	0.300216	0.406457	0.358234	0.295652	0.303207	0.353047	0.330249	0.534314	0.382754	0.299747	0.410764
SSC4	0.86	0.359037	0.356869	0.620718	0.403739	0.342878	0.332886	0.344085	0.332772	0.415184	0.356783	0.37547	0.341153	0.36165	0.338651	0.460369	0.374636	0.330006	0.344451	0.380596	0.349906	0.42544	0.36951	0.360925	0.349053	0.435736	0.382487	0.59055	0.394013	0.349447	0.335479	0.309464	0.317068	0.450935	0.367305	0.315553	0.311546	0.412064	0.361251	0.582394	0.382005	0.311873	0.424659
SSC5	1.07	0.333288	0.343654	0.533484	0.378341	0.325901	0.328346	0.325306	0.327942	0.411207	0.356267	0.373762	0.347127	0.355755	0.340074	0.418887	0.36132	0.318261	0.339062	0.350137	0.332996	0.405385	0.346606	0.324591	0.332939	0.427945	0.365382	0.608416	0.39099	0.320726	0.323097	0.280537	0.296057	0.397362	0.345892	0.289	0.298113	0.373497	0.34665	0.565732	0.390901	0.28831	0.410871
SSC6	0.94	0.359531	0.360937	0.588377	0.395747	0.378108	0.34299	0.378916	0.343026	0.485194	0.37754	0.421061	0.365911	0.416874	0.363069	0.464362	0.377227	0.352144	0.357737	0.384415	0.346452	0.499169	0.370904	0.36289	0.349925	0.463601	0.386969	0.558769	0.390514	0.374638	0.339773	0.328751	0.323807	0.48613	0.376965	0.332186	0.315931	0.425313	0.354424	0.642141	0.362419	0.314238	0.430504
SSC7	0.96	0.322558	0.337998	0.487041	0.384155	0.339061	0.326876	0.340625	0.327225	0.44399	0.368335	0.383983	0.347642	0.356251	0.335528	0.393522	0.359881	0.302689	0.324892	0.349475	0.325488	0.394668	0.344758	0.332871	0.331122	0.396267	0.366673	0.526916	0.379487	0.328398	0.314337	0.27803	0.297651	0.392709	0.352186	0.297055	0.309299	0.38152	0.342917	0.564046	0.375279	0.282053	0.408239
SSC8	0.81	0.349098	0.359202	0.555208	0.39726	0.351433	0.335652	0.351919	0.335616	0.48454	0.386734	0.406573	0.361825	0.393587	0.348798	0.468069	0.38206	0.324737	0.347103	0.374048	0.342535	0.390124	0.34967	0.34317	0.342495	0.40164	0.359844	0.657075	0.386392	0.323989	0.317906	0.304557	0.313021	0.417414	0.360784	0.313237	0.318409	0.374844	0.350708	0.633338	0.368888	0.301234	0.421687
SSC9	0.94	0.349469	0.35464	0.568744	0.393359	0.382316	0.343083	0.382936	0.342862	0.469241	0.368721	0.422682	0.359028	0.392752	0.355164	0.474523	0.378646	0.335529	0.351438	0.371067	0.333977	0.433097	0.358314	0.346071	0.348669	0.423424	0.372728	0.57875	0.38851	0.344479	0.325701	0.316501	0.317992	0.43303	0.358823	0.323607	0.317324	0.40282	0.353122	0.608756	0.371773	0.310124	0.426815
SSC10	1.48	0.316734	0.331582	0.494027	0.371022	0.323644	0.313631	0.324179	0.313208	0.409291	0.356521	0.382572	0.339577	0.326631	0.323082	0.400948	0.351806	0.27893	0.310475	0.341202	0.324987	0.421295	0.355875	0.320299	0.323949	0.395401	0.358851	0.544133	0.393658	0.318449	0.31773	0.255838	0.278911	0.400027	0.349055	0.272083	0.287374	0.356338	0.332478	0.584027	0.376362	0.26399	0.39657
SSC11	1.09	0.380176	0.358691	0.514595	0.382614	0.32779	0.316954	0.329076	0.316994	0.454849	0.373174	0.405081	0.35067	0.385621	0.355788	0.436491	0.371896	0.338051	0.350128	0.352951	0.321307	0.404946	0.352723	0.371357	0.353048	0.411183	0.367892	0.506512	0.386044	0.334412	0.322685	0.285793	0.300654	0.446275	0.363909	0.292562	0.298245	0.368568	0.335698	0.586798	0.362799	0.310822	0.424336
SSC12	1.43	0.339636	0.356662	0.517538	0.385152	0.349187	0.327006	0.349793	0.327301	0.508429	0.368371	0.418266	0.353774	0.41169	0.347399	0.416872	0.356563	0.328487	0.353028	0.37575	0.328737	0.430016	0.354137	0.339377	0.342654	0.431638	0.374511	0.594268	0.382775	0.355872	0.332678	0.299452	0.301291	0.418475	0.353987	0.321907	0.303854	0.377318	0.335881	0.489455	0.365501	0.284423	0.426606
SSC13	0.5	0.386316	0.370057	0.585309	0.386194	0.373319	0.341341	0.373129	0.341188	0.44083	0.374831	0.435154	0.369391	0.396039	0.354819	0.48912	0.380697	0.375889	0.365754	0.380033	0.348061	0.422447	0.358267	0.394231	0.365751	0.463281	0.38063	0.683959	0.366671	0.393314	0.351748	0.329305	0.329219	0.449965	0.359838	0.337622	0.323705	0.415997	0.35947	0.556317	0.38686	0.32211	0.422967
SSC14	0.73	0.361702	0.360734	0.522358	0.386663	0.3871	0.345133	0.387512	0.345438	0.449346	0.374218	0.415903	0.358216	0.405334	0.362948	0.429977	0.366068	0.331701	0.350341	0.395332	0.349427	0.43907	0.367498	0.359297	0.355889	0.423127	0.371791	0.631723	0.383769	0.37804	0.344546	0.317662	0.320275	0.471623	0.373738	0.331997	0.32072	0.40973	0.361082	0.564001	0.381317	0.28342	0.417158
SSC15	0.79	0.360996	0.359486	0.529947	0.386177	0.377319	0.341215	0.377449	0.340522	0.430728	0.365684	0.439489	0.361304	0.41684	0.360656	0.513862	0.383361	0.347335	0.357908	0.391962	0.344291	0.450765	0.360154	0.380213	0.360041	0.428381	0.376354	0.622761	0.387973	0.375859	0.335171	0.315532	0.315123	0.453575	0.362933	0.328703	0.313412	0.429248	0.360287	0.609459	0.379803	0.342359	0.42687
SSC16	0.98	0.36129	0.355651	0.541574	0.383627	0.319169	0.308908	0.321164	0.309481	0.41697	0.358465	0.382018	0.342735	0.362055	0.333275	0.484082	0.390813	0.30863	0.331598	0.350664	0.327534	0.394588	0.343488	0.312466	0.326888	0.449496	0.372296	0.719352	0.37125	0.318331	0.307781	0.278532	0.296802	0.394239	0.348407	0.294406	0.300766	0.376459	0.339476	0.582364	0.376978	0.304723	0.431247
SSC17	1.33	0.351206	0.35112	0.571536	0.397563	0.353318	0.325359	0.353759	0.32572	0.454483	0.366129	0.394259	0.34734	0.352864	0.318743	0.442051	0.372175	0.321215	0.33777	0.375095	0.325185	0.429531	0.354327	0.367574	0.350852	0.400676	0.367655	0.728343	0.371994	0.343555	0.326046	0.287405	0.302233	0.384994	0.338015	0.299737	0.292518	0.361212	0.333092	0.574369	0.378263	0.281034	0.411254
SSC18	1.21	0.333955	0.346736	0.459502	0.380799	0.336823	0.330372	0.336337	0.33011	0.532559	0.38386	0.391955	0.353856	0.339027	0.33241	0.411482	0.362751	0.314856	0.331936	0.367961	0.338174	0.449892	0.372812	0.337774	0.3481	0.425188	0.369563	0.589869	0.394071	0.330335	0.324129	0.285597	0.304753	0.429128	0.363887	0.293891	0.3068	0.373834	0.348449	0.541842	0.384711	0.299255	0.407789
	¥Recombination rate estimated in (Muñoz et al., 2012) 1

## Sheet: Supplementary Table 6
Supplementary Table 6. Effective population sizes and their standard errors estimated along 50 generations corresponding to Alentejana breed
Alentejana
Generation	Ne	Standard Error
1	67.963	0.102
2	85.955	0.163
3	106.316	0.252
4	123.686	0.34
5	135.268	0.428
6	149.824	0.544
7	163.044	0.659
8	171.997	0.777
9	176.314	0.858
10	186.679	0.985
11	190.766	1.06
12	202.103	1.202
13	207.798	1.295
14	218.065	1.461
15	221.751	1.552
16	230.684	1.709
17	238.199	1.832
18	249.139	2.004
19	257.086	2.158
20	259.858	2.257
21	258.144	2.335
22	267.883	2.493
23	273.143	2.604
24	273.647	2.672
25	278.524	2.852
26	279.864	2.946
27	282.435	3.062
28	292.932	3.328
29	311.607	3.666
30	306.177	3.574
31	310.641	3.732
32	319.113	3.967
33	323.724	4.159
34	329.645	4.313
35	338.202	4.558
36	334.507	4.612
37	345.025	4.911
38	338.448	4.818
39	342.071	4.945
40	348.415	5.155
41	364.624	5.493
42	360.271	5.582
43	368.119	5.748
44	363.097	5.753
45	373.06	6.122
46	368.06	6.103
47	383.853	6.653
48	395.288	6.906
49	383.143	6.773
50	401.491	7.105

## Sheet: Supplementary Table 7
Supplementary Table 7. Effective population sizes and their standard errors estimated along 50 generations corresponding to Apulo Calabrese breed
Apulo Calabrese
Generation	Ne	Standard Error
1	12.382	0.007
2	17.462	0.014
3	21.692	0.022
4	25.56	0.032
5	28.652	0.042
6	31.477	0.053
7	33.931	0.064
8	36.729	0.077
9	39.228	0.09
10	41.386	0.103
11	42.967	0.116
12	45.189	0.131
13	47.586	0.147
14	49.851	0.165
15	51.131	0.179
16	53.273	0.197
17	55.004	0.215
18	56.842	0.234
19	58.18	0.252
20	59.293	0.267
21	61.349	0.289
22	62.734	0.308
23	64.295	0.329
24	65.649	0.349
25	66.685	0.367
26	68.496	0.393
27	71.345	0.425
28	72.445	0.445
29	73.697	0.466
30	73.51	0.479
31	75.65	0.507
32	77.533	0.537
33	78.674	0.559
34	80.695	0.59
35	82.768	0.626
36	82.462	0.637
37	84.466	0.667
38	87.122	0.709
39	86.808	0.72
40	89.205	0.763
41	91.956	0.802
42	94.421	0.843
43	91.759	0.832
44	95.326	0.884
45	95.709	0.907
46	96.241	0.926
47	98.313	0.965
48	98.94	0.984
49	100.743	1.028
50	103.26	1.087

## Sheet: Supplementary Table 8
Supplementary Table 8. Effective population sizes and their standard errors estimated along 50 generations corresponding to Basque breed
Basque
Generation	Ne	Standard Error
1	62.979	0.115
2	63.838	0.14
3	66.421	0.159
4	65.059	0.168
5	61.46	0.17
6	58.561	0.175
7	58.692	0.189
8	58.598	0.202
9	59.569	0.223
10	61.118	0.245
11	62.083	0.262
12	62.342	0.279
13	63.069	0.298
14	63.878	0.318
15	64.844	0.337
16	65.937	0.357
17	66.735	0.379
18	67.097	0.391
19	68.161	0.419
20	67.869	0.43
21	69.187	0.458
22	69.094	0.47
23	71.257	0.507
24	71.622	0.52
25	73.027	0.548
26	74.202	0.574
27	74.179	0.588
28	75.46	0.618
29	76.61	0.642
30	77.314	0.666
31	77.537	0.692
32	79.139	0.717
33	78.353	0.729
34	78.841	0.754
35	80.312	0.79
36	80.644	0.806
37	81.474	0.839
38	81.468	0.856
39	83.329	0.894
40	84.554	0.926
41	86.454	0.967
42	85.51	0.972
43	87.44	1.019
44	88.027	1.037
45	87.862	1.062
46	87.156	1.066
47	89.173	1.109
48	90.738	1.147
49	91.361	1.186
50	93.759	1.233

## Sheet: Supplementary Table 9
Supplementary Table 9. Effective population sizes and their standard errors estimated along 50 generations corresponding to Bísara breed
Bísara
Generation	Ne	Standard Error
1	62.013	0.064
2	77.498	0.097
3	94.533	0.149
4	106.786	0.196
5	117.595	0.247
6	124.116	0.291
7	128.6	0.335
8	131.89	0.374
9	135.823	0.418
10	141.738	0.472
11	144.377	0.514
12	146.53	0.553
13	153.618	0.617
14	156.441	0.659
15	159.827	0.712
16	161.016	0.741
17	166.727	0.803
18	168.539	0.844
19	172.819	0.905
20	175.721	0.958
21	177.533	1.003
22	181.518	1.068
23	182.75	1.114
24	185.387	1.167
25	188.423	1.223
26	190.779	1.286
27	195.844	1.352
28	197.362	1.412
29	199.859	1.451
30	199.392	1.492
31	202.69	1.554
32	206.042	1.626
33	205.74	1.655
34	208.39	1.72
35	209.924	1.768
36	216.961	1.88
37	215.234	1.904
38	218.842	1.993
39	220.246	2.023
40	216.831	2.019
41	225.377	2.15
42	229.7	2.264
43	224.212	2.231
44	235.284	2.434
45	232.669	2.422
46	237.691	2.528
47	245.784	2.672
48	246.208	2.704
49	240.323	2.66
50	251.586	2.866

## Sheet: Supplementary Table 10
Supplementary Table 10. Effective population sizes and their standard errors estimated along 50 generations corresponding to Black Slavonian breed
Black Slavonian
Generation	Ne	Standard Error
1	33.11	0.025
2	45.045	0.044
3	53.107	0.065
4	61.24	0.088
5	67.871	0.113
6	74.751	0.142
7	81.512	0.176
8	86.229	0.205
9	91.985	0.24
10	96.86	0.271
11	101.134	0.306
12	106.119	0.345
13	109.869	0.379
14	112.379	0.409
15	116.326	0.45
16	119.641	0.489
17	123.803	0.528
18	126.859	0.568
19	133.393	0.634
20	134.851	0.669
21	139.745	0.727
22	139.53	0.755
23	144.415	0.812
24	146.658	0.851
25	154.066	0.933
26	153.889	0.968
27	157.189	1.016
28	160.214	1.075
29	166.081	1.149
30	166.821	1.173
31	171.158	1.255
32	174.781	1.313
33	176.634	1.378
34	183.931	1.481
35	189.26	1.56
36	189.03	1.592
37	197.335	1.713
38	194.453	1.729
39	197.877	1.79
40	199.08	1.85
41	203.567	1.911
42	205.038	2.006
43	209.961	2.069
44	209.948	2.093
45	214.699	2.218
46	217.32	2.266
47	219.807	2.331
48	223.926	2.412
49	218.536	2.393
50	229.653	2.571

## Sheet: Supplementary Table 11
Supplementary Table 11. Effective population sizes and their standard errors estimated along 50 generations corresponding to Casertana breed
Casertana
Generation	Ne	Standard Error
1	9.439	0.005
2	14.288	0.01
3	18.691	0.017
4	22.656	0.025
5	26.188	0.034
6	29.517	0.045
7	32.37	0.055
8	35.197	0.067
9	37.792	0.08
10	40.953	0.094
11	43.815	0.109
12	46.293	0.124
13	48.916	0.14
14	51.48	0.158
15	53.897	0.176
16	56.042	0.194
17	58.413	0.213
18	60.005	0.231
19	62.596	0.255
20	65.212	0.279
21	66.855	0.296
22	69.055	0.32
23	71.742	0.35
24	72.709	0.365
25	75.021	0.395
26	77.2	0.419
27	79.629	0.45
28	80.852	0.47
29	83.38	0.503
30	85.553	0.536
31	86.116	0.551
32	88.667	0.584
33	89.409	0.606
34	93.509	0.654
35	93.971	0.672
36	95.17	0.7
37	98.067	0.745
38	99.217	0.774
39	101.071	0.8
40	101.985	0.833
41	105.891	0.885
42	106.799	0.917
43	108.168	0.948
44	109.485	0.972
45	111.151	1.018
46	112.707	1.046
47	115.766	1.097
48	117.048	1.129
49	118.048	1.166
50	120.1	1.211

## Sheet: Supplementary Table 12
Supplementary Table 12. Effective population sizes and their standard errors estimated along 50 generations corresponding to Cinta Senese breed
Cinta Senese
Generation	Ne	Standard Error
1	31.823	0.025
2	42.958	0.045
3	50.513	0.066
4	57.472	0.088
5	63.815	0.111
6	68.791	0.135
7	72.2	0.156
8	75.906	0.181
9	79.536	0.208
10	82.98	0.236
11	86.421	0.265
12	90.443	0.297
13	93.828	0.326
14	97.327	0.359
15	100.593	0.393
16	102.958	0.424
17	107.538	0.463
18	108.031	0.485
19	111.008	0.522
20	111.979	0.55
21	114.588	0.585
22	118.4	0.632
23	120.16	0.666
24	122.178	0.706
25	125.544	0.748
26	125.959	0.773
27	127.604	0.807
28	129.452	0.853
29	133.508	0.903
30	136.468	0.948
31	138.226	0.988
32	143.104	1.056
33	142.428	1.094
34	145.676	1.138
35	146.905	1.17
36	147.337	1.207
37	153.901	1.292
38	153.872	1.336
39	156.066	1.367
40	156.657	1.415
41	161.814	1.482
42	162.575	1.544
43	163.918	1.577
44	168.213	1.643
45	167.182	1.674
46	170.141	1.749
47	172.682	1.79
48	175.307	1.854
49	172.9	1.862
50	177.925	1.951

[truncated: 57 more sheets: Supplementary Table 13, Supplementary Table 14, Supplementary Table 15, Supplementary Table 16, Supplementary Table 17, Supplementary Table 18, Supplementary Table 19, Supplementary Table 20, Supplementary Table 21, Supplementary Table 22, Supplementary Table 23, Supplementary Table 24, Supplementary Table 25, Supplementary Table 26, Supplementary Table 27, Supplementary Table 28, Supplementary Table 29, Supplementary Table 30, Supplementary Table 31, Supplementary Table 32 …]
